# Supplementary material for: Multi-Wavelength Photobiomodulation Ameliorates Sodium Iodate-Induced Age-Related Macular Degeneration in Rats
Source: Int J Mol Sci. 2023 Dec 12;24(24):17394. doi: 10.3390/ijms242417394 (PMC10743884; doi:10.3390/ijms242417394)
Supplement: Supplementary file 1 [file ijms-24-17394-s001.zip]

Archive with 1 entries (1 files):
- ijms-2682003-supplementary.pdf
